# Supplementary material for: Flexible Inorganic/Organic Memristor Based on W-Doped MoOx/Poly(methyl methacrylate) Heterostructure
Source: Nanomaterials (Basel). 2025 Nov 12;15(22):1707. doi: 10.3390/nano15221707 (PMC12655515; doi:10.3390/nano15221707)
Supplement: Supplementary file 1 [file nanomaterials-15-01707-s001.zip]

Archive with 1 entries (1 files):
- nanomaterials-3805053-supplementary.pdf
